# Supplementary material for: Making decisions about health information on social media: a mouse-tracking study
Source: Cogn Res Princ Implic. 2022 Jul 22;7:68. doi: 10.1186/s41235-022-00414-5 (PMC9306418; doi:10.1186/s41235-022-00414-5)
Supplement: Supplementary file 1 — Additional file 1. Bayesian Hierarchical Model Results for the Timestep Analysis of Experiment 1. [file 41235_2022_414_MOESM1_ESM.csv]

	MeanAdequeate	MeanInadequate	BHMDiff	HDILow	HDIHigh
1	0	0	0.00672757100404389	-0.0545409904405378	0.061377247004901
2	0.007	0.006	0.00713079919199249	-0.054334551727268	0.0612108629644375
3	0.013	0.015	0.00530734674193492	-0.0538318338747012	0.0601908602429411
4	0.023	0.026	0.00497802867500361	-0.0528741441941364	0.061979802047545
5	0.039	0.04	0.00566557370126282	-0.054225119434143	0.0608014225906402
6	0.055	0.055	0.00762392523523428	-0.0518602522990159	0.06267356500646
7	0.072	0.069	0.00913642023006834	-0.0509205390591932	0.0635954397119433
8	0.089	0.083	0.0119819998731508	-0.0503617221095971	0.0648042146698836
9	0.105	0.097	0.0127906834893126	-0.0486786658566487	0.0656868082979623
10	0.121	0.109	0.0153872752045826	-0.046460752638303	0.0696179103341184
11	0.135	0.12	0.0178611844677704	-0.0432378128901119	0.0731317312492917
12	0.147	0.132	0.017969766575339	-0.04244795772421	0.0729853324060478
13	0.158	0.144	0.0174120120337427	-0.042725417692472	0.0733664790797764
14	0.17	0.155	0.0176572920788854	-0.0424757890947356	0.0715978823164694
15	0.182	0.168	0.0174399730574801	-0.038584078412229	0.07697965968041
16	0.196	0.181	0.0183373416313235	-0.0427507048053353	0.0729437005839585
17	0.21	0.192	0.0200578501288727	-0.0402323772376527	0.0751602182848825
18	0.223	0.204	0.0209303555208077	-0.0403660735560899	0.0745532732657596
19	0.236	0.215	0.0224466118185553	-0.0376006871010731	0.0778878049266445
20	0.251	0.227	0.0252975254208056	-0.037177193589137	0.0786288131493645
21	0.269	0.238	0.0298683101260163	-0.0313513222007748	0.08358447668585
22	0.284	0.251	0.0314688255263923	-0.0276038232186381	0.0882169558351951
23	0.3	0.266	0.0327669451404759	-0.0258306538080714	0.0910667185915723
24	0.32	0.278	0.0384665723200696	-0.0211278206726613	0.0936306348944796
25	0.34	0.292	0.0437674349667546	-0.0139539114919338	0.102260704659043
26	0.36	0.308	0.0454762153850125	-0.0126615627276503	0.101153629690119
27	0.381	0.327	0.047683931763289	-0.012055917036993	0.10191993079937
28	0.405	0.347	0.0502663182601059	-0.0112178990582157	0.103856731043794
29	0.431	0.368	0.0549846576703291	-0.00311016355447746	0.111922984647509
30	0.46	0.389	0.0607231980246662	0.000300800955930935	0.11563285407099
31	0.489	0.412	0.0650482332927998	0.00520321891852665	0.121555498200806
32	0.518	0.434	0.070827007162887	0.00975554086357194	0.126595432694471
33	0.55	0.46	0.074748280917111	0.0156037325166755	0.131667437454656
34	0.585	0.489	0.0795063680739119	0.0186631484395469	0.135454057242307
35	0.62	0.523	0.0805972239841018	0.0223404419754951	0.138489262630518
36	0.657	0.557	0.0824343535291434	0.0223228468880745	0.139898113388143
37	0.692	0.592	0.0825373405659933	0.0194689619618328	0.134734053266085
38	0.728	0.632	0.0792625500276002	0.0188701695311679	0.134306577831089
39	0.763	0.674	0.0742805482914553	0.0141888843018818	0.130018585218624
40	0.8	0.717	0.069294489285528	0.00997716849440966	0.126922555355468
41	0.835	0.763	0.0616239295055564	0.00218543043464126	0.119305048091923
42	0.868	0.803	0.0566487995547922	-0.00593516523488802	0.108673535587428
43	0.898	0.843	0.0486389135445853	-0.00949167488686009	0.10616976159351
44	0.925	0.881	0.0405305670437466	-0.0183044357796792	0.097347492243221
45	0.948	0.913	0.0341046493663134	-0.0252279841116454	0.0900387404718725
46	0.968	0.942	0.0267189480751567	-0.0344199015228397	0.0816599390197632
47	0.981	0.961	0.0216855907709339	-0.0351682930773237	0.0781713841228537
48	0.99	0.974	0.018408685427783	-0.0404668636879149	0.0737935564821237
49	0.995	0.987	0.0129055191047064	-0.0448995260001915	0.0686079445733875
50	0.998	0.996	0.00843369121171003	-0.0512344213364228	0.0648608012605499
51	1	1	0.00724390342205508	-0.0535674829192946	0.061340861654236
