# Supplementary material for: Making decisions about health information on social media: a mouse-tracking study
Source: Cogn Res Princ Implic. 2022 Jul 22;7:68. doi: 10.1186/s41235-022-00414-5 (PMC9306418; doi:10.1186/s41235-022-00414-5)
Supplement: Supplementary file 2 — Additional file 2. Bayesian Hierarchical Model Results for the Timestep Analysis of Experiment 2. [file 41235_2022_414_MOESM2_ESM.csv]

	MeanAdequeate	MeanInadequate	BHMDiff	HDILow	HDIHigh
1	0	0	0.0110187039187774	-0.0402317495259017	0.0587891729490665
2	0.007	0.006	0.0112467908747435	-0.0388168363902031	0.061030635121404
3	0.013	0.015	0.00954457687499348	-0.0384023962496888	0.0603354852200992
4	0.023	0.026	0.00928154564840416	-0.0411916749311506	0.0593131199348645
5	0.039	0.04	0.00981396336614937	-0.0412392503919554	0.0591593533936984
6	0.055	0.055	0.0116005693455325	-0.0398515464093264	0.0608866776581476
7	0.072	0.069	0.01321087525095	-0.0357531912410729	0.0644953296185194
8	0.089	0.083	0.0155829409352123	-0.0334957436995218	0.0659937998776414
9	0.105	0.097	0.0174245515462192	-0.0312302682912126	0.0682462426672447
10	0.121	0.109	0.0193214297212279	-0.0317793989224484	0.0683342905200277
11	0.135	0.12	0.0217494789475688	-0.0284101426468263	0.0713163437768399
12	0.147	0.132	0.021973749917025	-0.0274823510442196	0.0713638374708347
13	0.158	0.144	0.0216526897375837	-0.0294098239611679	0.0699912075696697
14	0.17	0.155	0.0219722851594669	-0.0279367445016752	0.0718642505192403
15	0.182	0.168	0.0217018466433487	-0.0294591776078126	0.071907411659141
16	0.196	0.181	0.0221764850343796	-0.0263741582493077	0.0728480119809051
17	0.21	0.192	0.0239095962900292	-0.0251693409844211	0.0751726465992646
18	0.223	0.204	0.0251350564720754	-0.0243925754047518	0.0766987778826374
19	0.236	0.215	0.0264440341429069	-0.0221365170143772	0.0781780189154513
20	0.251	0.227	0.0298526698016326	-0.0186282007525542	0.0811505923771228
21	0.269	0.238	0.0340148404332453	-0.014114479963449	0.0853234515624738
22	0.284	0.251	0.0357336193006426	-0.0153868756852889	0.0856671992782118
23	0.3	0.266	0.0368061622082842	-0.0133876540164407	0.0852952280661848
24	0.32	0.278	0.0426352758733385	-0.00684985765266882	0.0927411790039294
25	0.34	0.292	0.0476902056631556	-0.0025526954292206	0.0974394100370329
26	0.36	0.308	0.0500049991563577	0.00314837975801757	0.10309140668429
27	0.381	0.327	0.0517221922958924	0.00229274259629192	0.103261399512489
28	0.405	0.347	0.0547457907959	0.00559151327049295	0.106232818171567
29	0.431	0.368	0.0590814429078331	0.00801086400652817	0.108450481325764
30	0.46	0.389	0.0650836805383151	0.0149491275031136	0.113943026969673
31	0.489	0.412	0.0695862631844732	0.0213524189233518	0.120556727123555
32	0.518	0.434	0.0752004311872201	0.0264304971893525	0.12707752997905
33	0.55	0.46	0.079250604705212	0.0299138918290146	0.130552138262189
34	0.585	0.489	0.0840021263787987	0.0328062450542955	0.133447503892349
35	0.62	0.523	0.0852750281911556	0.0363593000809582	0.136952312803583
36	0.657	0.557	0.0866847465241428	0.0361398516139404	0.136876382172279
37	0.692	0.592	0.0869294082909283	0.0358225950407751	0.136689982515756
38	0.728	0.632	0.0835401954261965	0.0334673758523836	0.131904471612599
39	0.763	0.674	0.0785779822079784	0.027886805460052	0.128491167551903
40	0.8	0.717	0.0735117758687827	0.0241641212811927	0.123395664935261
41	0.835	0.763	0.0654360180067941	0.0135777103802089	0.113682954894411
42	0.868	0.803	0.0607520438757262	0.0127695938508187	0.112438470873446
43	0.898	0.843	0.0527696239048679	0.00231775131183176	0.10386607648365
44	0.925	0.881	0.0446691873081936	-0.00494688586287428	0.093400343889774
45	0.948	0.913	0.038143506011566	-0.0104756352222185	0.0906975914540153
46	0.968	0.942	0.0308020326669715	-0.0175546987920449	0.0808102722030358
47	0.981	0.961	0.0262870632685004	-0.0234432687742677	0.076412959014877
48	0.99	0.974	0.0224910675179793	-0.0286665073801081	0.0721939054364494
49	0.995	0.987	0.0168892726370366	-0.0326198906721313	0.0675190273298324
50	0.998	0.996	0.0123921299340687	-0.0367373978371787	0.0626909541986118
51	1	1	0.0110077926374574	-0.0416057338299014	0.0590621745612631
